# Supplementary material for: Botulinum Neurotoxin-A Inhibits Tumor Growth in a Triple-Negative Breast Cancer Preclinical Model
Source: Toxins (Basel). 2026 Apr 30;18(5):212. doi: 10.3390/toxins18050212 (PMC13211571; doi:10.3390/toxins18050212)
Supplement: Supplementary file 1 [file toxins-18-00212-s001.zip]

Archive with 1 entries (1 files):
- toxins-4013158-supplementary.pdf
